# Supplementary material for: Material composition and mechanical properties of the venom-injecting forcipules in centipedes
Source: Front Zool. 2024 Aug 23;21:21. doi: 10.1186/s12983-024-00543-1 (PMC11342574; doi:10.1186/s12983-024-00543-1)
Supplement: Supplementary file 1 — Additional file 1. Results from EDX measurements in atomic % of all examined species. Sheet 1 EDX results for the locomotory leg 10 and the forcipule of Scutigera coleoptrata, Lithobius forficatus, Craterostigmus tasmanianus, Scolopendra oraniensis, Cryptops hortensis, Strigamia maritima, and Haplophilus subterraneus. Sheet 2 Results from EDX point measurements for Lithobius forficatus. Sheet 3 Results from EDX point measurements for Cryptops hortensis. [file 12983_2024_543_MOESM1_ESM.xlsx]

## Sheet: Atom % All species
		All in atomic %
Species	Sample	C	N	O	Na	Mg	Al	Si	P	S	Cl	K	Ca	Mn	Fe	Co	Ni	Cu	Zn
Scutigera coleoptrata	fresh_leg_tarsus	83.66	0	15.26	0.21	0.04	0.53	0.03	0.03	0.13	0.05	0.04	0.01	0	0	0	0	0.01	0
	fresh_leg_tarsus_detail	78.54	1.01	19.51	0.39	0.01	0.01	0.01	0.04	0.17	0.14	0.1	0.04	0	0.01	0	0.01	0.01	0
	leg_tarsus	84.9	0	14.64	0	0.16	0.03	0.03	0.03	0.13	0.01	0.01	0.01	0	0	0	0	0.01	0
	leg_tarsus_2	80.61	0	18.52	0.38	0.02	0.02	0.02	0.04	0.15	0.11	0.08	0.03	-	0.01	0	0	0.01	-
	leg_femur_tibia	79.63	0	20.09	0.09	0	0	0	0.02	0.11	0	0	0.02	0	0.01	0	0	0.02	0
	leg_praefemur	77.7	0	21.54	0.26	0.01	0	0	0.08	0.17	0.1	0.1	0.01	-	0.01	0	0	0.01	-
	leg_pretarsus_1	85.68	0	13.76	0.18	0.03	0.03	0.03	0.04	0.16	0.01	0.01	0.03	0	0	0	0	0.01	0
	leg_pretarsus_2	75.34	2.21	21.24	0.4	0.01	0	0.01	0.06	0.19	0.24	0.25	0.04	-	0.01	0	0	0.01	-
	leg_pretarsus_3	85.36	0	13.91	0.3	0.05	0.04	0.03	0.04	0.14	0.05	0.05	0.02	-	0	0	0	0	-
	fresh_forcipule_overview	67.66	7.52	23.75	0.29	0.02	0	0.01	0.07	0.21	0.23	0.01	0.01	0	0	0	0	0	0
	fresh_forcipule_tarsungulum_1	80.8	0	18	0	0.23	0	0	0.06	0.21	0.17	0.2	0.06	0.07	0.05	0.04	0.04	0.05	0.02
	fresh_forcipule_tarsungulum_2	82.96	0	16.17	0.21	0	0	0	0.04	0.18	0.13	0.15	0.02	0.03	0.02	0.02	0.02	0.03	0.01
	forcipule_overview	79.9	0	19.76	0.14	0	0.01	0	0.01	0.11	0.01	0	0.02	0	0.01	0	0	0.01	0
	forciuple_overview_2	72.14	0.28	26.06	0.37	0.02	0.01	0	0.06	0.23	0.2	0.27	0.09	-	0.12	-	0.07	0.07	-
	forcipule_prefemur	71.17	0.08	27.33	0.37	0	0	0	0.11	0.23	0.29	0.32	0.01	-	0.02	0.01	0.01	0.02	-
	forcipule_prefemur_2	62.83	9.65	25.81	0.55	0.12	0.06	0.03	0.18	0.22	0.26	0.27	0.01	-	0.01	0	0	0	-
	forcipule_tarsunglum_1	84.5	0	15.23	0.11	0	0	0	0	0.11	0	0	0.01	0	0.01	0	0	0.01	0
	forcipule_tarsunglum_2	78.98	0.23	20.03	0.07	0	0	0	0.01	0.17	0.14	0.21	0.04	-	0.05	0.02	0.02	0.04	-
	forcipule_tarsunglum_3	75.69	4.95	17.94	0.28	0.01	0.01	0.01	0.14	0.23	0.25	0.32	0.12	-	0.02	0.01	0.01	0.02	-
	forcipule_tarsunglum_4	78.4	0	10.59	0.6	0.06	0.05	0.08	0.19	1.12	0.14	0.05	0.04	0	0.21	0.03	0.13	0.13	0
Lithobius forficatus	leg_overview	77.81	0	21.45	0.16	0.02	0.04	0.01	0.03	0.21	0.01	0.01	0.18	0	0.01	0	0	0.04	0.01
	leg_tip	78.77	0	20.42	0	0.15	0.01	0	0.02	0.25	0.01	0.02	0.19	0.03	0.03	0.02	0.02	0.05	0.02
	leg_pretarsus	84.08	0	15.35	0.18	0.02	0.02	0.02	0.03	0.16	0.01	0.01	0.09	0	0.01	0	0	0.01	0
	forcipule_overview_1	71.6	3.86	23.9	0.09	0.05	0.01	0.02	0.02	0.1	0.02	0	0.27	0	0.01	0	0.01	0.02	0.01
	forcipule_overview_2	65.11	8.29	25.1	0.03	0.04	0	0	0.02	0.1	0.03	0.03	0.48	0.14	0.11	0.1	0.1	0.15	0.15
Craterostigmus tasmanianus	leg_overview	80.43	0	19.01	0	0.17	0.05	0.04	0.03	0.02	0.15	0.02	0.01	0	0	0	0	0.01	0
	forcipule_overview	75.03	1.87	22.45	0.13	0.07	0.04	0.03	0.02	0.15	0.01	0.01	0.11	0	0.01	0	0	0.02	0.03
	forcipule_tarsungulum_1	62.73	17.67	19.11	0.1	0.07	0.04	0.03	0.03	0.1	0.02	0.01	0.05	0	0	0	0	0.01	0.03
	forcipule_tarsungulum_2	78.77	1.74	18.67	0.17	0.01	0.01	0	0.01	0.13	0.01	0	0.1	0.04	0.03	0.03	0.03	0.04	0.05
	forcipule_cross-section_1	68.09	7.63	22.96	0.13	0.05	0	0	0.01	0.1	0	0	0.08	0	0.02	0	0.01	0.03	0.09
	forcipule_cross-section_2	74.34	8.76	15.75	0.08	0.05	0.01	0.01	0.02	0.09	0	0	0.06	0	0.01	0	0	0.03	0.07
Scolopendra oraniensis	leg_overview	84.31	0	15.28	0.17	0	0.05	0.01	0.01	0.13	0.01	0	0.02	0	0	0	0	0.01	0
	fresh_leg	83.92	0	15.33	0.3	0.05	0.04	0.04	0.04	0.14	0.07	0.06	0.01	-	0	0	0	0.01	-
	fresh_leg_trochanteroprefemur	77.78	0.02	21.48	0.27	0	0	0	0.04	0.15	0.1	0.12	0	-	0.01	0.01	0.01	0.01	-
	fresh_leg_pretarsus	84.46	0	14.79	0.31	0.05	0.05	0.04	0.04	0.14	0.06	0.05	0.02	-	0	0	0	0.01	-
	freshwild_leg_overview	83.22	0	16.11	0.24	0.03	0.06	0.03	0.03	0.15	0.05	0.06	0.01	0	0	0	0	0.01	0
	freshwild_leg_pretarsus	82.62	0	16.63	0.27	0.03	0.04	0.03	0.04	0.17	0.07	0.07	0.02	0	0.01	0	0	0.01	0
	forcipule_overview	69.97	5.52	24.04	0.1	0.05	0.02	0.01	0.01	0.09	0.01	0	0.06	0.02	0.02	0.01	0.01	0.03	0.02
	forcipule_tarsungulum_1	62	10.2	26.85	0.27	0.06	0.14	0.04	0.05	0.11	0.07	0.12	0.04	-	0.03	-	-	0.02	-
	forcipule_tarsungulum_2	73.13	6.29	19.7	0.31	0.06	0.3	0.03	0.02	0.08	0.02	0.02	0.02	-	0.01	-	-	0.01	-
	forcipule_tarsungulum_3	61.58	12.25	25.71	0.06	0.07	0.04	0.02	0.02	0.08	0.02	0	0.1	0	0.01	0	0.01	0.01	0.01
	forcipule_tarsungulum_4	0	0	78.89	6.36	1.19	8.15	1.09	0.61	1.39	0.46	0.71	0.72	-	0.15	-	0.11	0.13	-
	forcipule_poisongland_opening	81.71	0	17.72	0.21	0.02	0.03	0.01	0	0.1	0	0	0	0	0.01	0.01	0.03	0.08	0.08
	fresh_forcipule_overview	76.13	2.04	20.85	0.25	0.04	0.29	0.03	0.04	0.13	0.06	0.09	0.03	-	0.01	-	-	0.01	-
	fresh_forcipule_prefemur	69.46	5.34	24.17	0.27	0.03	0.07	0.02	0.07	0.17	0.13	0.22	0.02	-	0.01	0	0	0.01	-
	fresh_forcipule_tip_border	74.99	3.21	20.88	0.23	0.02	0.22	0.03	0.04	0.13	0.07	0.1	0.06	-	0.01	-	-	0.01	-
	fresh_forcipule_cross-section_tarsungulum	63.72	9.7	25.42	0.19	-	0	0	0.16	0.23	0.08	0.21	0.01	0.01	0.02	0.01	0.01	0.01	0.01
	fresh_forcipule_tarsungulum	63.01	12.73	23.74	0.12	-	0.02	0.01	0.07	0.1	0.07	0.09	0	0.01	0.01	0.01	0.01	0.01	0
	freshwild_forcipule_overview	67.52	7.48	24.17	0.17	0.07	0.08	0.04	0.05	0.16	0.08	0.14	0.02	0	0.01	0	0	0	0
	freshwild_forcipule_tarsungulum	71.82	6.27	21.23	0.17	0.05	0.1	0.03	0.03	0.12	0.04	0.07	0.04	0	0.01	0	0.01	0.01	0
Cryptops hortensis	Leg_overview	83.04	0	16.32	0.19	0.06	0.05	0.04	0.04	0.18	0.02	0.02	0.03	0	0	0	0	0.01	0
	leg_pretarsus	84.54	0	14.77	0.21	0.06	0.05	0.04	0.04	0.19	0.02	0.02	0.04	0	0	0	0	0.01	0.02
	leg_cross-section_pretarsalclaw	82.38	0	16.67	0.21	0	0	0	0.01	0.22	0	0	0.1	0.01	0.02	0.01	0.01	0.03	0.28
	Forcipule_overview	71.08	3.28	24.97	0.12	0.07	0.04	0.03	0.03	0.14	0.05	0.01	0.11	0	0.01	0	0	0.01	0.05
	Forcipule_tarsungulum	77.37	0.9	21.03	0.17	0.03	0.01	0.02	0.02	0.15	0.03	0.01	0.08	0	0.01	0	0	0.01	0.16
	forcipule_cross-section_tarsungulum_1	73.31	6.53	19.28	0.15	0.03	0.02	0.03	0.05	0.16	0.03	0.01	0.05	0	0.01	0	0	0.01	0.22
	forcipule_cross-section_tarsungulum_2	81.05	4.37	13.78	0.16	0.01	0.01	0.03	0.04	0.14	0.02	0	0.05	0	0.01	0	0	0.01	0.21
	forcipule_cross-section_tarsungulum_3	74.38	4.84	19.87	0.13	0.03	0	0.02	0.01	0.12	0.03	0	0.1	0	0.01	0	0	0.02	0.05
Strigamia maritima	leg_overview	82.57	0	16.86	0.18	0.03	0.04	0.03	0.03	0.15	0.02	0.02	0.07	0	0	0	0	0.01	0
	leg_pretarsus	84.62	0	14.78	0.21	0.04	0.04	0.03	0.03	0.16	0.02	0.02	0.04	0	0	0	0	0.01	0
	forcipule_overview	70.69	2.24	26.07	0.13	0.05	0.05	0.02	0.04	0.33	0.02	0.02	0.25	0	0.01	0	0	0.05	0.01
	forcipule_tarsungulum	72.77	2.2	23.99	0.14	0.03	0.04	0.02	0.05	0.32	0.03	0.02	0.32	0	0.01	0	0	0.05	0.02
	forcipule_cross-section_tarsungulum_1	81.65	0	17.46	0	0	0	0	0.01	0.1	0.01	0	0.18	0	0.01	0	0.01	0.05	0.02
	forcipule_cross-section_tarsungulum_2	71.31	3.32	24.08	0.04	0.01	0.08	0.01	0.02	0.22	0.01	0.01	0.25	0	0.01	0	0	0.05	0.01
Haplophilus subterraneus	leg_overview_nopretarsalclaw	79.51	0	19.98	0.17	0.03	0.03	0.02	0.02	0.12	0.02	0.01	0.06	0	0.01	0	0	0.01	0
	leg_overview_withpretarsalclaw	79.79	0	19.6	0.17	0	0	0.01	0.02	0.18	0.02	0.01	0.11	0	0.01	0	0	0.05	0
	leg_pretarsus	83.24	0	16.11	0.21	0.06	0.04	0.03	0.04	0.14	0.04	0.01	0.06	0	0	0	0	0.02	0
	forcipule_overview	73.27	3.04	23.02	0.13	0.05	0.04	0.02	0.02	0.16	0.05	0.01	0.15	0	0.01	0	0	0.02	0.01
	forcipule_tarsunglum	75.61	2.34	21.33	0.1	0	0.02	0	0	0.17	0.08	0	0.24	0.01	0.02	0.01	0.01	0.03	0.03
	forcipule_cross-section_tarsungulum	84.35	0	14.87	0.22	0.01	0.01	0.01	0.02	0.12	0.06	0	0.07	0	0.01	0	0	0.02	0.01
		C	N	O	Na	Mg	Al	Si	P	S	Cl	K	Ca	Mn	Fe	Co	Ni	Cu	Zn

## Sheet: Point measurement L. forficatus
				All in atomic %
Species	Orientation	Locality	Measurement	C	N	O	F	Na	Mg	Al	Si	P	S	Cl	K	Ca	Mn	Fe	Cu	Zn	Pt
Lithobius forficatus	distal	Tip of tarsungulum	1	57.67	20.49	19.58	1.16	0	0.16	0.03	0.04	0	0.05	0.05	0.04	0.29	0.03	0.03	0.04	0.03	0.31
Lithobius forficatus	distal	Tip of tarsungulum	2	65.42	16.43	16.35	0.67	0	0.06	0.02	0.04	0	0.06	0.09	0.04	0.34	0.04	0.04	0.06	0.04	0.31
Lithobius forficatus	distal	Tip of tarsungulum	3	63.94	17.27	16.74	0.86	0	0.07	0.02	0.03	0	0.06	0.12	0.05	0.31	0.04	0.03	0.06	0.05	0.35
Lithobius forficatus	distal	Tip of tarsungulum	4	60.2	20.86	16.86	1.25	0	0.15	0.06	0.02	0	0.04	0.01	0.02	0.24	0.01	0.01	0.03	0.02	0.22
Lithobius forficatus	distal	Tip of tarsungulum	5	59.01	19.68	19.06	1.09	0	0.11	0.01	0.03	0	0.04	0.04	0.03	0.31	0.03	0.03	0.05	0.04	0.41
Lithobius forficatus	distal	Tip of tarsungulum	6	62.51	17.59	17.57	0.91	0	0.02	0	0.01	0	0.05	0.04	0.05	0.48	0.07	0.05	0.08	0.07	0.52
Lithobius forficatus	distal	Tip of tarsungulum	7	60.32	19.54	18.01	1.05	0	0.12	0.02	0.03	0	0.03	0.03	0.03	0.23	0.02	0.03	0.06	0.07	0.41
Lithobius forficatus	distal	Tip of tarsungulum	8	63.24	16.87	17.65	0.67	0	0.04	0	0.02	0	0.06	0.13	0.07	0.41	0.03	0.05	0.07	0.08	0.59
Lithobius forficatus	distal	Tip of tarsungulum	9	59.95	19.01	18.82	1.13	0	0.15	0.04	0.04	0.01	0.03	0.02	0.03	0.23	0.03	0.03	0.06	0.06	0.37
Lithobius forficatus	distal	Tip of tarsungulum	10	57.89	19.53	19.9	1.4	0	0.19	0.04	0.02	0.06	0.18	0.08	0.02	0.33	0.01	0.02	0.03	0.05	0.24
Lithobius forficatus	distal	Tip of tarsungulum	11	57.94	19.75	20.47	1.17	0	0.14	0.04	0.02	0	0.02	0.05	0.01	0.06	0.02	0.02	0.05	0.05	0.18
Lithobius forficatus	distal	Tip of tarsungulum	12	58.1	20	20.19	1.12	0	0.13	0.06	0.02	0.01	0.02	0.04	0.01	0.09	0.01	0.01	0.01	0.02	0.15
Lithobius forficatus	distal	Tip of tarsungulum	13	55.65	21.41	21.21	1.23	0	0.11	0.04	0.02	0	0.02	0.08	0.01	0.04	0.01	0.02	0.02	0.02	0.12
Lithobius forficatus	distal	Tip of tarsungulum	14	52.61	23.01	22.51	1.44	0	0.12	0.04	0.01	0.01	0.02	0.05	0.01	0.03	0.01	0.01	0.01	0.01	0.1
Lithobius forficatus	distal	Tip of tarsungulum	15	61.69	18.99	17.48	1.13	0	0.09	0.02	0	0	0.02	0.01	0.03	0.15	0.03	0.03	0.06	0.05	0.21
Lithobius forficatus	distal	Tip of tarsungulum	16	60.53	17.88	19.71	1.12	0	0.13	0.04	0.02	0.01	0.04	0.05	0.01	0.15	0.01	0.02	0.03	0.02	0.21
Lithobius forficatus	distal	Tip of tarsungulum	17	55.05	21.21	21.73	1.39	0	0.11	0.07	0.01	0.01	0.04	0.05	0.01	0.05	0.02	0.02	0.04	0.03	0.17
Lithobius forficatus	distal	Tip of tarsungulum	18	71.65	9.2	16.42	1.1	0	0.11	1.01	0.05	0	0.03	0.01	0.01	0.06	0.01	0.03	0.1	0.07	0.14
Lithobius forficatus	distal	Tip of tarsungulum	19	62.39	17.52	18.18	0.99	0	0.18	0.06	0.04	0	0.03	0.06	0.03	0.16	0.03	0.03	0.02	0.03	0.25
Lithobius forficatus	distal	Tarsungulum	20	66.6	17.14	14.74	0.86	0	0.13	0.03	0.02	0	0.02	0.03	0.02	0.13	0.02	0.02	0.04	0.02	0.17
Lithobius forficatus	distal	Tarsungulum	21	58.08	20.37	19.52	1.11	0	0.19	0.06	0.03	0.01	0.05	0.01	0.02	0.25	0.02	0.03	0.05	0.04	0.16
Lithobius forficatus	distal	Tarsungulum	22	56.73	19.96	21.02	1.4	0	0.23	0.06	0.02	0	0.03	0.02	0.02	0.25	0.01	0.02	0.02	0.02	0.2
Lithobius forficatus	distal	Tarsungulum	23	59.52	20.09	18.44	1.2	0	0.16	0.06	0.02	0	0.02	0.08	0.01	0.09	0.02	0.02	0.02	0.02	0.22
Lithobius forficatus	distal	Tarsungulum	24	60.89	20.74	16.57	1.18	0	0.12	0.06	0.02	0	0.01	0.12	0.01	0.03	0.01	0.03	0.02	0.01	0.17
Lithobius forficatus	distal	Tarsungulum	25	59.75	19.67	18.82	1.08	0	0.13	0.05	0.01	0	0.02	0.07	0.01	0.06	0.02	0.03	0.04	0.04	0.2
Lithobius forficatus	distal	Tarsungulum	26	59.44	19.94	18.87	1.06	0	0.13	0.04	0.01	0	0.02	0.08	0.01	0.07	0.01	0.03	0.04	0.04	0.2
Lithobius forficatus	distal	Tarsungulum	27	62.01	18.28	18.09	0.96	0	0.1	0.02	0	0	0.01	0.08	0.01	0.16	0.02	0.02	0.04	0.03	0.17
Lithobius forficatus	distal	Tarsungulum	28	61.17	20.69	16.84	0.63	0	0.11	0.06	0.02	0.1	0.04	0.19	0.02	0.05	0.02	0.02	0.03	0.02	0.09
Lithobius forficatus	distal	Tarsungulum	29	61.86	18.71	17.66	0.88	0	0.13	0.06	0.02	0	0.03	0.22	0.02	0.06	0.03	0.02	0.05	0.04	0.2
Lithobius forficatus	distal	Tarsungulum	30	61.54	18.8	17.79	0.97	0	0.13	0.05	0.02	0.01	0.04	0.19	0.02	0.07	0.03	0.03	0.06	0.05	0.22
Lithobius forficatus	proximal	Tarsungulum	31	63.87	17.37	17.21	0.66	0	0.12	0.04	0.03	0.01	0.04	0.21	0.02	0.09	0.04	0.03	0.05	0.04	0.17
Lithobius forficatus	proximal	Tarsungulum	32	58.8	18.76	20.44	1.43	0	0.08	0.03	0	0	0	0.02	0	0.14	0.01	0.02	0.02	0.02	0.23
Lithobius forficatus	proximal	Tarsungulum	33	61.27	18.72	18.01	0.95	0	0.07	0.02	0.01	0.02	0.04	0.022	0.02	0.11	0.04	0.04	0.06	0.07	0.32
Lithobius forficatus	proximal	Tarsungulum	34	60.72	18.72	18.61	0.97	0	0.11	0.06	0.02	0	0.03	0.23	0.02	0.12	0.02	0.02	0.05	0.04	0.25
Lithobius forficatus	proximal	Femur/ Tibia	35	60.28	18.51	19.24	1.05	0	0.11	0.03	0.01	0.02	0.03	0.12	0.02	0.14	0.02	0.03	0.06	0.07	0.26
Lithobius forficatus	proximal	Femur/ Tibia	36	61.41	17.57	18.77	0.96	0	0.07	0.14	0.01	0.03	0.07	0.18	0.04	0.22	0.03	0.03	0.09	0.06	0.33
Lithobius forficatus	proximal	Femur/ Tibia	37	65.76	17.66	14.96	0.63	0	0.08	0.04	0.02	0.01	0.06	0.38	0.02	0.09	0.03	0.03	0.05	0.03	0.16
Lithobius forficatus	proximal	Femur/ Tibia	38	66.43	17.21	14.89	0.51	0	0.06	0.05	0.02	0.02	0.04	0.27	0.02	0.06	0.04	0.04	0.06	0.04	0.23
Lithobius forficatus	proximal	Femur/ Tibia	39	61.36	18.77	18.26	0.95	0	0.12	0.05	0.02	0	0.03	0.1	0.01	0.03	0.02	0.03	0.04	0.05	0.15
Lithobius forficatus	proximal	Femur/ Tibia	40	70.13	15.78	12.87	0.05	0	0	0	0	0	0.11	0.66	0.04	0.15	0.02	0.03	0.03	0.04	0.09
Lithobius forficatus	proximal	Femur/ Tibia	41	63.29	18.29	16.91	0.72	0	0.08	0.03	0.02	0.02	0.04	0.19	0.02	0.07	0.02	0.03	0.05	0.05	0.18
Lithobius forficatus	proximal	Femur/ Tibia	42	63.25	17.9	17.38	0.5	0	0.01	0.01	0.01	0	0.06	0.32	0.03	0.11	0.04	0.03	0.08	0.05	0.22
Lithobius forficatus	proximal	Trochanteroprefemur	43	55.34	21.04	21.88	1.35	0	0.11	0.04	0.01	0	0.01	0.03	0.01	0.02	0.01	0.02	0.01	0.01	0.1
Lithobius forficatus	proximal	Trochanteroprefemur	44	57.67	20.13	20.47	1.26	0	0.13	0.05	0.02	0	0.02	0.05	0.01	0.03	0.01	0.02	0.02	0.01	0.11
Lithobius forficatus	proximal	Trochanteroprefemur	45	56.81	20.09	21.52	1.14	0	0.11	0.05	0.01	0	0.01	0.03	0	0.02	0.02	0.02	0.02	0.01	0.11
Lithobius forficatus	proximal	Trochanteroprefemur	46	60.2	19.46	18.72	1.06	0	0.11	0.04	0.02	0.01	0.03	0.05	0.01	0.04	0.01	0.02	0.02	0.02	0.17
Lithobius forficatus	proximal	Trochanteroprefemur	47	59.28	20.14	18.68	0.98	0	0.09	0.1	0.02	0.07	0.07	0.04	0.02	0.13	0.03	0.04	0.07	0.07	0.19
Lithobius forficatus	proximal	Trochanteroprefemur	48	56.96	19.86	20.95	1.07	0	0.07	0.44	0.01	0.08	0.1	0.02	0.01	0.18	0.02	0.03	0.04	0.03	0.18
				C	N	O	F	Na	Mg	Al	Si	P	S	Cl	K	Ca	Mn	Fe	Cu	Zn	Pt

## Sheet: Point measurement C.hortensis
				All in atomic %
Species	Orientation	Locality	Measurement	C	N	O	F	Na	Mg	Al	Si	P	S	Cl	K	Ca	Mn	Fe	Cu	Zn	Pt
Cryptops hortensis	distal	Tip of tarsungulum	1	53.97	19.76	22.47	1.68	0	0.16	0.05	0.02	0.03	0.07	0.05	0.02	0.06	0.02	0.04	0.04	1.31	0.24
Cryptops hortensis	distal	Tip of tarsungulum	2	55.18	19.14	22.16	1.45	0	0.15	0.05	0.03	0.04	0.08	0.04	0.03	0.07	0.03	0.05	0.02	1.27	0.21
Cryptops hortensis	distal	Tip of tarsungulum	3	58.42	18.8	19.47	1.25	0	0.1	0.05	0.03	0.04	0.13	0.05	0.02	0.1	0.03	0.03	0.05	1.04	0.38
Cryptops hortensis	distal	Tarsungulum	4	60.16	19.35	17.89	1.2	0	0.12	0.04	0.02	0.08	0.16	0.04	0.01	0.13	0.02	0.03	0.03	0.45	0.26
Cryptops hortensis	distal	Tarsungulum	5	63.75	17.16	16.51	1.19	0	0.14	0.08	0.02	0	0.04	0.04	0.02	0.03	0.03	0.04	0.07	0.55	0.32
Cryptops hortensis	distal	Tarsungulum	6	58.03	20.18	18.36	1.49	0	0.14	0.05	0.01	0.04	0.06	0.05	0.02	0.08	0.02	0.05	0.05	1.01	0.37
Cryptops hortensis	distal	Tarsungulum	7	57.2	20.06	20.3	1.45	0	0.06	0.15	0	0.04	0.03	0	0	0.1	0	0.01	0.02	0.34	0.23
Cryptops hortensis	distal	Tarsungulum	8	58.33	19.7	19.28	1.38	0	0.16	0.08	0.02	0.04	0.1	0.03	0.02	0.12	0.01	0.02	0.03	0.43	0.24
Cryptops hortensis	distal	Tarsungulum	9	55.64	21.88	20.03	1.45	0	0.14	0.05	0.01	0.1	0.14	0.02	0.01	0.15	0.01	0.02	0.02	0.15	0.18
Cryptops hortensis	distal	Tarsungulum	10	56.07	22.12	19.36	1.52	0	0.15	0.06	0.02	0.09	0.11	0.02	0.01	0.15	0.01	0.03	0.03	0.1	0.17
Cryptops hortensis	distal	Tarsungulum	11	64.02	17.63	16.19	0.92	0	0.1	0.04	0.01	0.05	0.12	0.14	0.01	0.25	0.01	0.02	0.04	0.13	0.31
Cryptops hortensis	distal	Tarsungulum	12	59.84	19.82	18.15	1.15	0	0.15	0.09	0.03	0.11	0.15	0.1	0.02	0.18	0.01	0.01	0.02	0.06	0.12
Cryptops hortensis	distal	Tarsungulum	13	58.58	20.62	18.23	1.32	0	0.18	0.06	0.02	0.16	0.21	0.06	0.02	0.18	0.02	0.04	0.02	0.05	0.23
Cryptops hortensis	distal	Tarsungulum	14	59.7	19.84	18.48	1.12	0	0.07	0.09	0	0.13	0.11	0.08	0	0.11	0	0.02	0.02	0.06	0.17
Cryptops hortensis	distal	Tarsungulum	15	58.41	21.2	18.31	1.17	0	0.12	0.08	0.02	0.06	0.1	0.09	0.02	0.1	0.02	0.03	0.02	0.09	0.17
Cryptops hortensis	distal	Tarsungulum	16	59.56	18.81	19.44	1.16	0	0.12	0.2	0.02	0.02	0.03	0.07	0.01	0.13	0.02	0.04	0.06	0.09	0.23
Cryptops hortensis	distal	Tarsungulum	17	59.14	20.17	18.87	1.13	0	0.13	0.07	0.02	0.02	0.03	0.09	0.01	0.05	0.01	0.03	0.03	0.05	0.16
Cryptops hortensis	distal	Tarsungulum	18	57.02	21.2	19.83	1.32	0	0.11	0.09	0.01	0.02	0.04	0.05	0.01	0.07	0.01	0.01	0.02	0.04	0.17
Cryptops hortensis	distal	Tarsungulum	19	61.11	18.89	18.12	1.01	0	0.08	0.12	0.03	0	0.04	0.1	0.01	0.06	0.02	0.04	0.05	0.08	0.23
Cryptops hortensis	distal	Tarsungulum	20	55.72	21.98	18.27	1.85	0	0.11	0.26	0.03	0.04	0.12	0.03	0.01	0.08	0.02	0.31	0.01	0.01	0.14
Cryptops hortensis	distal	Tarsungulum	21	59.66	20.06	18.02	1.23	0	0.12	0.05	0.04	0.02	0.09	0.09	0.01	0.08	0.03	0.04	0.07	0.1	0.3
Cryptops hortensis	distal	Tarsungulum	22	56.92	20.72	19.9	1.38	0	0.06	0.33	0.01	0.02	0.1	0.07	0.02	0.09	0.02	0.05	0.03	0.07	0.21
Cryptops hortensis	distal	Tarsungulum	23	55.01	20.71	22.26	1.45	0	0.1	0.05	0.01	0	0.06	0.07	0.01	0.05	0.02	0.02	0.02	0.03	0.13
Cryptops hortensis	proximal	Tarsungulum	24	57.67	21.34	17.45	1.34	0	0.13	0.04	0.01	0.06	0.13	0.02	0.02	0.15	0.03	0.05	0.09	1.01	0.47
Cryptops hortensis	proximal	Tarsungulum	25	59.48	19.09	17.92	1.08	0	0.06	0.02	0.01	0.1	0.15	0.04	0.03	0.22	0.03	0.04	0.04	1.29	0.4
Cryptops hortensis	proximal	Tarsungulum	26	59.62	18.25	18.36	1.26	0	0.13	0.05	0.01	0.1	0.16	0.05	0.03	0.19	0.04	0.05	0.09	1.14	0.48
Cryptops hortensis	proximal	Tarsungulum	27	60.82	19.66	16.28	0.89	0	0.03	0.02	0	0.21	0.32	0.04	0.04	0.45	0.03	0.04	0.05	0.78	0.35
Cryptops hortensis	proximal	Tarsungulum	28	60.92	18.47	17.11	1.35	0	0.15	0.06	0.02	0.15	0.17	0.05	0.04	0.23	0.04	0.06	0.09	0.65	0.43
Cryptops hortensis	proximal	Tarsungulum	29	59.2	20.37	17.22	1.2	0	0.1	0.02	0.01	0.24	0.19	0.06	0.02	0.34	0.01	0.03	0.03	0.67	0.27
Cryptops hortensis	proximal	Tarsungulum	30	60.48	18.05	17.66	1.22	0	0.19	0.06	0.03	0.25	0.12	0.11	0.04	0.28	0.04	0.04	0.06	0.98	0.38
Cryptops hortensis	proximal	Tarsungulum	31	61.04	19.01	17.49	1.25	0	0.1	0.09	0.02	0.08	0.14	0.07	0.03	0.29	0.02	0.02	0.01	0.13	0.21
Cryptops hortensis	proximal	Tarsungulum	32	57.34	19.02	21.26	1.37	0	0.16	0.22	0.02	0.01	0.03	0.05	0.02	0.24	0.01	0.02	0.01	0.1	0.12
Cryptops hortensis	proximal	Tarsungulum	33	55.01	18.53	24.05	1.22	0	0.12	0.39	0.02	0	0.02	0.05	0.01	0.32	0.01	0.02	0.02	0.04	0.15
Cryptops hortensis	proximal	Tarsungulum	34	56.44	19.75	21.44	1.5	0	0.16	0.13	0.02	0.02	0.02	0.06	0.01	0.21	0.01	0.02	0.01	0.03	0.17
Cryptops hortensis	proximal	Tarsungulum	35	59.4	19.69	18.57	1.39	0	0.13	0.12	0.02	0.02	0.04	0.11	0.01	0.11	0.02	0.03	0.05	0.07	0.21
Cryptops hortensis	proximal	Femur/ Tibia	36	59.81	19.61	18.08	1.37	0	0.15	0.12	0.02	0.03	0.1	0.05	0.01	0.18	0.02	0.04	0.06	0.09	0.25
Cryptops hortensis	proximal	Femur/ Tibia	37	59.66	18.61	18.76	1.84	0	0.15	0.11	0.02	0.03	0.04	0.1	0.01	0.18	0.02	0.12	0.03	0.06	0.25
Cryptops hortensis	proximal	Femur/ Tibia	38	59.72	18.36	19.65	1.25	0	0.1	0.2	0.01	0.02	0.05	0.03	0	0.19	0.01	0.02	0.06	0.06	0.25
Cryptops hortensis	proximal	Femur/ Tibia	39	53.94	22.02	21.68	1.51	0	0.14	0.06	0.01	0.01	0.07	0.04	0.01	0.09	0.02	0.03	0.07	0.07	0.21
Cryptops hortensis	proximal	Femur/ Tibia	40	57.85	19.27	19.95	1.31	0	0.14	0.41	0.02	0.12	0.19	0.03	0.02	0.24	0.03	0.04	0.06	0.09	0.23
				C	N	O	F	Na	Mg	Al	Si	P	S	Cl	K	Ca	Mn	Fe	Cu	Zn	Pt
