# Supplementary material for: Material composition and mechanical properties of the venom-injecting forcipules in centipedes
Source: Front Zool. 2024 Aug 23;21:21. doi: 10.1186/s12983-024-00543-1 (PMC11342574; doi:10.1186/s12983-024-00543-1)
Supplement: Supplementary file 5 — Additional file 5.Mean hardness (H) and Young’s modulus (E) of the measured localities of the forcipules of Lithobius forficatus and Cryptops hortensis. Sheet 1 Results for sample 1 of L. forficatus. Sheet 2 Results for sample 2 of L. forficatus. Sheet 3 Results for sample 1 of C. hortensis. Sheet 4 Results for sample 2 of C. hortensis. [file 12983_2024_543_MOESM5_ESM.xlsx]

## Sheet: Lithobius forficatus L1
Species	Sample	Orientation	Locality	Mean H (Gpa)	Mean E (Gpa)
Lithobius forficatus	L1	Proximal	A Trochanteroprefemur	0.791333	12.4328
Lithobius forficatus	L1	Proximal	A Trochanteroprefemur	0.12066	1.93083
Lithobius forficatus	L1	Proximal	A Trochanteroprefemur	0.196422	5.50626
Lithobius forficatus	L1	Proximal	A Trochanteroprefemur	0.0782095	1.26707
Lithobius forficatus	L1	Proximal	A Trochanteroprefemur	0.0269516	0.62244
Lithobius forficatus	L1	Proximal	A Trochanteroprefemur	0.00584192	0.165807
Lithobius forficatus	L1	Proximal	A Trochanteroprefemur	0.198979	2.01651
Lithobius forficatus	L1	Proximal	B Femur, Tibia	0.018061	0.316401
Lithobius forficatus	L1	Proximal	B Femur, Tibia	0.0282376	0.354467
Lithobius forficatus	L1	Proximal	B Femur, Tibia	0.130054	3.34384
Lithobius forficatus	L1	Proximal	B Femur, Tibia	0.0436933	0.332174
Lithobius forficatus	L1	Proximal	B Femur, Tibia	0.0152817	0.566288
Lithobius forficatus	L1	Proximal	B Femur, Tibia	0.38171	7.80783
Lithobius forficatus	L1	Proximal	B Femur, Tibia	0.206873	5.18811
Lithobius forficatus	L1	Distal	C Tarsungulum	0.00347699	0.106658
Lithobius forficatus	L1	Distal	C Tarsungulum	0.0242132	1.5292
Lithobius forficatus	L1	Distal	C Tarsungulum	0.0915294	2.12011
Lithobius forficatus	L1	Distal	C Tarsungulum	0.0182508	0.208969
Lithobius forficatus	L1	Proximal	C Tarsungulum	0.0249812	0.318719
Lithobius forficatus	L1	Distal	C Tarsungulum	0.261504	5.04664
Lithobius forficatus	L1	Distal	C Tarsungulum	0.536014	11.9457
Lithobius forficatus	L1	Distal	C Tarsungulum	0.881762	17.9876
Lithobius forficatus	L1	Distal	C Tarsungulum	0.616302	15.2361
Lithobius forficatus	L1	Distal	C Tarsungulum	0.750495	14.8955
Lithobius forficatus	L1	Distal	C Tarsungulum	0.806655	17.8488
Lithobius forficatus	L1	Distal	C Tarsungulum	0.654985	13.2368
Lithobius forficatus	L1	Distal	C Tarsungulum	0.160928	4.74149
Lithobius forficatus	L1	Distal	C Tarsungulum	0.842997	16.1453
Lithobius forficatus	L1	Distal	C Tarsungulum	0.109935	2.86046
Lithobius forficatus	L1	Distal	C Tarsungulum	0.0910575	2.80066
Lithobius forficatus	L1	Distal	C Tarsungulum	0.308682	6.57539

## Sheet: Lithobius forficatus L2
Species	Sample	Orientation	Locality	Mean H (Gpa)	Mean E (Gpa)
Lithobius forficatus	L2	Proximal	A Trochanteroprefemur	0.349497	3.39224
Lithobius forficatus	L2	Proximal	A Trochanteroprefemur	0.167139	3.85334
Lithobius forficatus	L2	Proximal	A Trochanteroprefemur	0.225691	3.73579
Lithobius forficatus	L2	Proximal	A Trochanteroprefemur	0.180242	4.33815
Lithobius forficatus	L2	Proximal	A Trochanteroprefemur	0.125206	2.82235
Lithobius forficatus	L2	Proximal	A Trochanteroprefemur	0.735362	8.49683
Lithobius forficatus	L2	Proximal	A Trochanteroprefemur	0.153076	3.97961
Lithobius forficatus	L2	Proximal	A Trochanteroprefemur	0.290286	5.122
Lithobius forficatus	L2	Proximal	A Trochanteroprefemur	0.0632539	1.44435
Lithobius forficatus	L2	Proximal	A Trochanteroprefemur	0.0656451	1.95227
Lithobius forficatus	L2	Proximal	A Trochanteroprefemur	0.182255	4.0718
Lithobius forficatus	L2	Distal	B Femur, Tibia	0.00306418	0.324109
Lithobius forficatus	L2	Distal	B Femur, Tibia	0.0674007	2.26342
Lithobius forficatus	L2	Distal	B Femur, Tibia	0.0558089	2.64544
Lithobius forficatus	L2	Distal	C Tarsungulum	0.163312	4.65756
Lithobius forficatus	L2	Distal	C Tarsungulum	0.00460898	0.442472
Lithobius forficatus	L2	Distal	C Tarsungulum	0.00629784	0.611898
Lithobius forficatus	L2	Distal	C Tarsungulum	0.168502	5.34584
Lithobius forficatus	L2	Distal	C Tarsungulum	0.119853	3.36031
Lithobius forficatus	L2	Distal	C Tarsungulum	0.108078	3.14298
Lithobius forficatus	L2	Distal	C Tarsungulum	0.124631	3.28997
Lithobius forficatus	L2	Distal	C Tarsungulum	0.066483	2.77813
Lithobius forficatus	L2	Distal	C Tarsungulum	0.170453	3.95168
Lithobius forficatus	L2	Distal	C Tarsungulum	0.0802424	2.52427
Lithobius forficatus	L2	Distal	C Tarsungulum	0.136787	4.10064
Lithobius forficatus	L2	Distal	C Tarsungulum	0.175481	4.18552
Lithobius forficatus	L2	Distal	C Tarsungulum	0.268415	6.98126
Lithobius forficatus	L2	Distal	C Tarsungulum	0.0458773	2.23189
Lithobius forficatus	L2	Distal	C Tarsungulum	0.0394441	1.6158
Lithobius forficatus	L2	Distal	C Tarsungulum	0.0178516	0.674247
Lithobius forficatus	L2	Distal	C Tarsungulum	0.0477312	1.22836
Lithobius forficatus	L2	Distal	C Tarsungulum	0.0202374	0.59676
Lithobius forficatus	L2	Distal	C Tarsungulum	0.346062	6.84794
Lithobius forficatus	L2	Distal	C Tarsungulum	0.139652	3.69179
Lithobius forficatus	L2	Distal	C Tarsungulum	0.20752	5.19821
Lithobius forficatus	L2	Distal	C Tarsungulum	0.0999432	2.96015
Lithobius forficatus	L2	Distal	C Tarsungulum	0.152401	3.65783
Lithobius forficatus	L2	Distal	C Tarsungulum	0.11613	3.16686
Lithobius forficatus	L2	Distal	C Tarsungulum	0.217521	4.64683
Lithobius forficatus	L2	Distal	C Tarsungulum	0.0568547	2.23124
Lithobius forficatus	L2	Distal	C Tarsungulum	0.270716	6.42141
Lithobius forficatus	L2	Distal	C Tarsungulum	0.328269	7.77731
Lithobius forficatus	L2	Distal	C Tarsungulum	0.398245	9.32124
Lithobius forficatus	L2	Distal	C Tarsungulum	0.0356162	1.04632
Lithobius forficatus	L2	Distal	C Tarsungulum	0.0465092	1.72619
Lithobius forficatus	L2	Distal	C Tarsungulum	0.17448	3.98549

## Sheet: Cryptops hortensis C1
Species	Sample	Orientation	Locality	Mean H (Gpa)	Mean E (Gpa)
Cryptops hortensis	C1	Proximal	A Trochanteroprefemur	0.184168	5.43126
Cryptops hortensis	C1	Proximal	A Trochanteroprefemur	0.150404	4.72575
Cryptops hortensis	C1	Proximal	A Trochanteroprefemur	0.132781	5.44705
Cryptops hortensis	C1	Proximal	A Trochanteroprefemur	0.094355	3.53724
Cryptops hortensis	C1	Proximal	A Trochanteroprefemur	0.102715	3.67453
Cryptops hortensis	C1	Proximal	A Trochanteroprefemur	0.612566	10.2454
Cryptops hortensis	C1	Proximal	A Trochanteroprefemur	0.272394	6.23473
Cryptops hortensis	C1	Proximal	B Femur, Tibia	0.102547	3.27978
Cryptops hortensis	C1	Proximal	B Femur, Tibia	0.146836	3.96192
Cryptops hortensis	C1	Proximal	B Femur, Tibia	0.13961	3.94125
Cryptops hortensis	C1	Proximal	B Femur, Tibia	0.249426	5.97118
Cryptops hortensis	C1	Proximal	B Femur, Tibia	0.231584	6.08745
Cryptops hortensis	C1	Proximal	B Femur, Tibia	0.322594	6.33345
Cryptops hortensis	C1	Proximal	B Femur, Tibia	0.354934	7.04706
Cryptops hortensis	C1	Proximal	C Tarsungulum	0.132629	4.2733
Cryptops hortensis	C1	Distal	C Tarsungulum	0.118844	3.47999
Cryptops hortensis	C1	Distal	C Tarsungulum	0.17877	4.61037
Cryptops hortensis	C1	Distal	C Tarsungulum	0.218949	4.61553
Cryptops hortensis	C1	Distal	C Tarsungulum	0.17502	4.62668
Cryptops hortensis	C1	Distal	C Tarsungulum	0.190706	5.12186
Cryptops hortensis	C1	Distal	C Tarsungulum	0.195971	4.70592
Cryptops hortensis	C1	Distal	C Tarsungulum	0.209491	4.72855
Cryptops hortensis	C1	Distal	C Tarsungulum	0.190336	4.6244
Cryptops hortensis	C1	Distal	C Tarsungulum	0.135698	3.39943

## Sheet: Cryptops hortensis C2
Species	Sample	Orientation	Locality	Mean H (Gpa)	Mean E (Gpa)
Cryptops hortensis	C2	Proximal	A Trochanteroprefemur	0.086344	2.218
Cryptops hortensis	C2	Proximal	A Trochanteroprefemur	0.0175011	0.713669
Cryptops hortensis	C2	Proximal	A Trochanteroprefemur	0.104069	2.27575
Cryptops hortensis	C2	Proximal	A Trochanteroprefemur	0.0721758	2.39035
Cryptops hortensis	C2	Proximal	A Trochanteroprefemur	0.29944	5.82309
Cryptops hortensis	C2	Proximal	A Trochanteroprefemur	0.244335	5.5974
Cryptops hortensis	C2	Proximal	A Trochanteroprefemur	0.00344385	0.0663624
Cryptops hortensis	C2	Proximal	A Trochanteroprefemur	0.0185035	0.140532
Cryptops hortensis	C2	Proximal	A Trochanteroprefemur	0.0343777	0.13951
Cryptops hortensis	C2	Proximal	A Trochanteroprefemur	0.0845866	2.35413
Cryptops hortensis	C2	Proximal	A Trochanteroprefemur	0.0227226	1.16094
Cryptops hortensis	C2	Proximal	A Trochanteroprefemur	0.11514	2.18648
Cryptops hortensis	C2	Proximal	A Trochanteroprefemur	0.0593922	1.6427
Cryptops hortensis	C2	Proximal	A Trochanteroprefemur	0.14354	3.58754
Cryptops hortensis	C2	Proximal	A Trochanteroprefemur	0.125659	3.68382
Cryptops hortensis	C2	Proximal	A Trochanteroprefemur	0.216173	5.87665
Cryptops hortensis	C2	Proximal	A Trochanteroprefemur	0.548226	8.25746
Cryptops hortensis	C2	Proximal	B Femur, Tibia	0.111303	3.12599
Cryptops hortensis	C2	Proximal	B Femur, Tibia	0.0408081	2.37531
Cryptops hortensis	C2	Proximal	B Femur, Tibia	0.0585592	2.21728
Cryptops hortensis	C2	Proximal	B Femur, Tibia	0.0160774	0.748799
Cryptops hortensis	C2	Distal	C Tarsungulum	0.207092	5.24704
Cryptops hortensis	C2	Distal	C Tarsungulum	0.0497474	2.17226
Cryptops hortensis	C2	Distal	C Tarsungulum	0.163255	5.5645
