# Supplementary material for: Material composition and mechanical properties of the venom-injecting forcipules in centipedes
Source: Front Zool. 2024 Aug 23;21:21. doi: 10.1186/s12983-024-00543-1 (PMC11342574; doi:10.1186/s12983-024-00543-1)
Supplement: Supplementary file 6 — Additional file 6. Table with all forces, cross-sectional areas and resulting stresses measured in the forcipules of Lithobius forficatus and Cryptops hortensis. [file 12983_2024_543_MOESM6_ESM.xlsx]

## Sheet: Breaking stress & force
Species	breaking force [mN]	strenght [N/m²]	strenght [GPa]	cross-section area [µm²]
Lithobius forficatus	627.66	2.55011e+07	0.0255011	24613.1
Lithobius forficatus	589.68	4.04476e+07	0.0404476	14578.9
Lithobius forficatus	448.14	6.27548e+07	0.0627548	7141.13
Lithobius forficatus	1252.2	4.38705e+07	0.0438705	28543.1
Lithobius forficatus	1256.52	9.19162e+07	0.0919162	13670.3
Lithobius forficatus	284.94	3.81514e+07	0.0381514	7468.67
Lithobius forficatus	1008.46	1.33209e+08	0.133209	7570.5
Cryptops hortensis	222.318	7.23334e+07	0.0723334	3073.52
Cryptops hortensis	197.035	1.05928e+08	0.105928	1860.08
Cryptops hortensis	106.028	1.04689e+07	0.0104689	10127.9
Cryptops hortensis	185.43	5.80969e+07	0.0580969	3191.74
Cryptops hortensis	247.017	1.17651e+08	0.117651	2099.58
Cryptops hortensis	666.81	1.15109e+08	0.115109	5792.88
Scutigera coleoptrata	29.43	-	-	-
Scutigera coleoptrata	23.06	-	-	-
Scutigera coleoptrata	29.43	-	-	-
Scutigera coleoptrata	53.91	-	-	-
